# Supplementary material for: Structural basis of gap-filling DNA synthesis in the nucleosome by DNA Polymerase β
Source: Nat Commun. 2025 Mar 17;16:2607. doi: 10.1038/s41467-025-57915-2 (PMC11914125; doi:10.1038/s41467-025-57915-2)
Supplement: Supplementary file 3 — Supplementary Data 1 [file 41467_2025_57915_MOESM3_ESM.xlsx]

## Sheet: Sheet1
	Oligo	Sequence (5′ – 3′)
	ND-NCP oligos
	ND_001	ATCGGATGTATATATCTGACACGTGCCTGGAGACTAGGGAGTAATCCCCTTGGCGGTTAAAACGCGGGGGACAGCGCGTACGTGCGTTTAAGCGGTGCTAGAGCTGTCTACGACCAATTGAGCGGCCTCGGCACCGGGATTCTCGAT
	ND_002	/56-FAM/ ATCGAGAATCCCGGTGCCGAGGCCGCTCAATTGGTCGTAGACAGCTCTAGCACCGCTTAAACGCACGTACGCGCTGTCCCCCGCGTTTTAACCGCCAAGGGGATTACTCCCTAGTCTCCAGGCACGTGTCAGATATATACATCCGAT
	Linear DNA oligos
	Linear DNA_001	ATCGGATGTATATATCTGACACGTGCCTGGAGACTAGGGAGTAATCCCCTTGGCGGTTAAAACGCGGGGGACAGCGCGTACGTGCGTTTAAGCGGTGCTAGAGCTGTCTACGACCAATTGAGCGGCCTCGGCACCGGGATTCTCGAT
	Linear DNA_002	/56-FAM/ATCGAGAATCCCGGTGCCGAGGCCGCTCAATTGGTCGTAGACAGCTCTAGCACCGCTTAAACGCACGTACGCGCTGTCCCCCGCGTTTTAACCGCCAAGGGGATTACTCCCTAGTCT
	Linear DNA_003	/5Phos/CAGGCACGTGTCAGATATATACATCCGAT
	Gap-NCP-5.5 oligos
	Gap-NCP−5.5_001	ATCGGATGTATATATCTGACACGTGCCTGGAGACTAGGGAGTAATCCCCTTGGCGGTTAAAACGCGGGGGACAGCGCGTACGTGCGTTTAAGCGGTGCTAGAGCTGTCTACGACCAATTGAGCGGCCTCGGCACCGGGATTCTCGAT
	Gap-NCP−5.5_002*	/56-FAM/ATCGAGAATCCCGGTGCCGAGGCCGCTCAATTGGTCGTAGACAGCTCTAGCACCGCTTAAACGCACGTACGCGCTGTCCCCCGCGTTTTAACCGCCAAGGGGATTACTCCCTAGTCTCCAGGCACGT
	Gap-NCP−5.5_003	/5Phos/TCAGATATATCCATCCGAT
	Gap-NCP−4.5 oligos
	Gap-NCP−4.5_001	ATCGGATGTATATATCTGACACGTGCCTGGAGACTAGGGAGTAATCCCCTTGGCGGTTAAAACGCGGGGGACAGCGCGTACGTGCGTTTAAGCGGTGCTAGAGCTGTCTACGACCAATTGAGCGGCCTCGGCACCGGGATTCTCGAT
	Gap-NCP−4.5_002*	/56-FAM/ATCGAGAATCCCGGTGCCGAGGCCGCTCAATTGGTCGTAGACAGCTCTAGCACCGCTTAAACGCACGTACGCGCTGTCCCCCGCGTTTTAACCGCCAAGGGGATTACTCCCTAGTCT
	Gap-NCP−4.5_003	/5Phos/CAGGCACGTGTCAGATATATACATCCGAT
	Gap-NCP−3.5 oligos
	Gap-NCP−3.5_001	ATCGGATGTATATATCTGACACGTGCCTGGAGACTAGGGAGTAATCCCCTTGGCGGTTAAAACGCGGGGGACAGCGCGTACGTGCGTTTAAGCGGTGCTAGAGCTGTCTACGACCAATTGAGCGGCCTCGGCACCGGGATTCTCGAT
	Gap-NCP−3.5_002*	/56-FAM/ATCGAGAATCCCGGTGCCGAGGCCGCTCAATTGGTCGTAGACAGCTCTAGCACCGCTTAAACGCACGTACGCGCTGTCCCCCGCGTTTTAACCGCCAAGGGGATTA
	Gap-NCP−3.5_003	/5Phos/TCCCTAGTCTCCAGGCACGTGTCAGATATATCCATCCGAT
	Gap-NCP−2.5 oligos
	Gap-NCP−2.5_001	ATCGGATGTATATATCTGACACGTGCCTGGAGACTAGGGAGTAATCCCCTTGGCGGTTAAAACGCGGGGGACAGCGCGTACGTGCGTTTAAGCGGTGCTAGAGCTGTCTACGACCAATTGAGCGGCCTCGGCACCGGGATTCTCGAT
	Gap-NCP−2.5_002*	/56-FAM/ATCGAGAATCCCGGTGCCGAGGCCGCTCAATTGGTCGTAGACAGCTCTAGCACCGCTTAAACGCACGTACGCGCTGTCCCCCGCGTTTTAACCGC
	Gap-NCP−2.5_003	/5Phos/AAGGGGATTACTCCCTAGTCTCCAGGCACGTGTCAGATATATCCATCCGAT
	Gap-NCP−1.5 oligos
	Gap-NCP−1.5_001	ATCGGATGTATATATCTGACACGTGCCTGGAGACTAGGGAGTAATCCCCTTGGCGGTTAAAACGCGGGGGACAGCGCGTACGTGCGTTTAAGCGGTGCTAGAGCTGTCTACGACCAATTGAGCGGCCTCGGCACCGGGATTCTCGAT
	Gap-NCP−1.5_002*	/56-FAM/ATCGAGAATCCCGGTGCCGAGGCCGCTCAATTGGTCGTAGACAGCTCTAGCACCGCTTAAACGCACGTACGCGCTGTCCCCCGCGT
	Gap-NCP−1.5_003	/5Phos/TTAACCGCCAAGGGGATTACTCCCTAGTCTCCAGGCACGTGTCAGATATATCCATCCGAT
	Gap-NCP−4.5+2 oligos
	Gap-NCP−4.5+2_001	ATCGGATGTATATATCTGACACGTGCCTGGAGACTAGGGAGTAATCCCCTTGGCGGTTAAAACGCGGGGGACAGCGCGTACGTGCGTTTAAGCGGTGCTAGAGCTGTCTACGACCAATTGAGCGGCCTCGGCACCGGGATTCTCGAT
	Gap-NCP−4.5+2_002*	/56-FAM/ATCGAGAATCCCGGTGCCGAGGCCGCTCAATTGGTCGTAGACAGCTCTAGCACCGCTTAAACGCACGTACGCGCTGTCCCCCGCGTTTTAACCGCCAAGGGGATTACTCCCTAGT
	Gap-NCP−4.5+2_003	/5Phos/ TCCAGGCACGTGTCAGATATATCCATCCGAT
	Gap-NCP−4.5+3 oligos
	Gap-NCP−4.5+3_001	ATCGGATGTATATATCTGACACGTGCCTGGAGACTAGGGAGTAATCCCCTTGGCGGTTAAAACGCGGGGGACAGCGCGTACGTGCGTTTAAGCGGTGCTAGAGCTGTCTACGACCAATTGAGCGGCCTCGGCACCGGGATTCTCGAT
	Gap-NCP−4.5+3_002*	/56-FAM/ATCGAGAATCCCGGTGCCGAGGCCGCTCAATTGGTCGTAGACAGCTCTAGCACCGCTTAAACGCACGTACGCGCTGTCCCCCGCGTTTTAACCGCCAAGGGGATTACTCCCTAG
	Gap-NCP−4.5+3_003	/5Phos/CTCCAGGCACGTGTCAGATATATCCATCCGAT
	Gap-NCP−4.5+4 oligos
	Gap-NCP−4.5+4 _001	ATCGGATGTATATATCTGACACGTGCCTGGAGACTAGGGAGTAATCCCCTTGGCGGTTAAAACGCGGGGGACAGCGCGTACGTGCGTTTAAGCGGTGCTAGAGCTGTCTACGACCAATTGAGCGGCCTCGGCACCGGGATTCTCGAT
	Gap-NCP−4.5+4 _002*	/56-FAM/ATCGAGAATCCCGGTGCCGAGGCCGCTCAATTGGTCGTAGACAGCTCTAGCACCGCTTAAACGCACGTACGCGCTGTCCCCCGCGTTTTAACCGCCAAGGGGATTACTCCCTA
	Gap-NCP−4.5+4 _003	/5Phos/TCTCCAGGCACGTGTCAGATATATCCATCCGAT
	*56-FAM label was included during STK and EMSA experiments. Cryo-EM experiments were performed with oligos lacking the 56-FAM label.
