# Supplementary material for: Structural basis of gap-filling DNA synthesis in the nucleosome by DNA Polymerase β
Source: Nat Commun. 2025 Mar 17;16:2607. doi: 10.1038/s41467-025-57915-2 (PMC11914125; doi:10.1038/s41467-025-57915-2)
Supplement: Supplementary file 6 — Source Data [file 41467_2025_57915_MOESM6_ESM.xlsx]

## Sheet: Fig. 1b Quant.
Gap-DNA ST Kinetics			Gap-NCP-5.5 ST Kinetics			Gap-NCP-4.5 ST Kinetics			Gap-NCP-3.5 ST Kinetics
	kobs (s-1)			kobs (s-1)			kobs (s-1)			kobs (s-1)
Replicate 1	0.3352		Replicate 1	0.1211		Replicate 1	0.011		Replicate 1	0.004692
Replicate 2	0.2611		Replicate 2	0.1195		Replicate 2	0.01169		Replicate 2	0.004874
Replicate 3	0.289		Replicate 3	0.1124		Replicate 3	0.008675		Replicate 3	0.004332
Average	0.2951		Average	0.117667		Average	0.010455		Average	0.00463267
StdError	0.0216072		StdError	0.00267353		StdError	0.000912017		StdError	0.00015925
Gap-NCP-2.5 ST Kinetics			Gap-NCP-1.5 ST Kinetics			Gap-NCP-4.5+2 ST Kinetics			Gap-NCP-4.5+3 ST Kinetics
	kobs (s-1)			kobs (s-1)			kobs (s-1)			kobs (s-1)
Replicate 1	0.001523		Replicate 1	ND		Replicate 1	0.000309		Replicate 1	0.0001488
Replicate 2	0.001995					Replicate 2	0.0008751		Replicate 2	0.0007542
Replicate 3	0.001737					Replicate 3	0.0002313		Replicate 3	0.0002567
Average	0.00175167		Average	ND		Average	0.0004718		Average	0.000386567
StdError	0.000136452		StdError	ND		StdError	0.000202894		StdError	0.000186437
Gap-NCP-4.5+4 ST Kinetics
	kobs (s-1)
Replicate 1	0.0005572
Replicate 2	0.0003873
Replicate 3	0.0005174
Average	0.0004873
StdError	5.13031e-05

## Sheet: Fig. 1c Quant.
Gap-DNA ST Kinetics			Gap-NCP-5.5 ST Kinetics			Gap-NCP-4.5 ST Kinetics			Gap-NCP-3.5 ST Kinetics
	Product (%)			Product (%)			Product (%)			Product (%)
Replicate 1	78.6718		Replicate 1	78.9484		Replicate 1	87.2409		Replicate 1	69.9977
Replicate 2	82.1477		Replicate 2	88.4972		Replicate 2	88.0388		Replicate 2	74.0475
Replicate 3	85.6349		Replicate 3	80.1851		Replicate 3	90.0707		Replicate 3	74.5813
Average	82.1515		Average	82.5436		Average	88.4502		Average	72.8755
StdError	2.01008		StdError	2.99816		StdError	0.842391		StdError	1.44711
Gap-NCP-2.5 ST Kinetics			Gap-NCP-1.5 ST Kinetics			Gap-NCP-4.5+2 ST Kinetics			Gap-NCP-4.5+3 ST Kinetics
	Product (%)			Product (%)			Product (%)			Product (%)
Replicate 1	83.0572		Replicate 1	9.71416		Replicate 1	63.2067		Replicate 1	28.4056
Replicate 2	92.5748					Replicate 2	53.9575		Replicate 2	23.3555
Replicate 3	87.336					Replicate 3	65.3798		Replicate 3	26.725
Average	87.656					Average	60.848		Average	26.162
StdError	2.75216					StdError	3.5019		StdError	1.48476
Gap-NCP-4.5+4 ST Kinetics
	Product (%)
Replicate 1	27.4786
Replicate 2	35.894
Replicate 3	29.8834
Average	31.0853
StdError	2.50256

## Sheet: Fig. 1d Quant.
ND-NCP EMSA			Gap-NCP-5.5 EMSA			Gap-NCP-4.5 EMSA			Gap-NCP-3.5 EMSA
	Kd (nM)			Kd (nM)			Kd (nM)			Kd (nM)
Replicate 1	207		Replicate 1	46		Replicate 1	91		Replicate 1	141
Replicate 2	199		Replicate 2	55		Replicate 2	100		Replicate 2	92
Replicate 3	245		Replicate 3	52		Replicate 3	104		Replicate 3	79
Average	217		Average	51		Average	98.3333		Average	104
StdError	14.1892		StdError	2.64575		StdError	3.84419		StdError	18.8768
Gap-NCP-2.5 EMSA			Gap-NCP-1.5 EMSA			Gap-NCP-4.5+2 EMSA			Gap-NCP-4.5+3 EMSA
	Kd (nM)			Kd (nM)			Kd (nM)			Kd (nM)
Replicate 1	118		Replicate 1	149		Replicate 1	134		Replicate 1	115
Replicate 2	70		Replicate 2	94		Replicate 2	160		Replicate 2	141
Replicate 3	115		Replicate 3	156		Replicate 3	135		Replicate 3	154
Average	101		Average	133		Average	143		Average	136.667
StdError	15.5242		StdError	19.6044		StdError	8.5049		StdError	11.4649
Gap-NCP-4.5+4 EMSA
	Kd (nM)
Replicate 1	94
Replicate 2	110
Replicate 3	108
Average	104
StdError	5.03322

## Sheet: Fig. 4f Quant.
ND-NCP EMSA (full length)			Gap-NCP-4.5 EMSA (full length)
	Kd (nM)			Kd (nM)
Replicate 1	207		Replicate 1	91
Replicate 2	199		Replicate 2	100
Replicate 3	245		Replicate 3	104
Average	217		Average	98.3333
StdError	14.1892		StdError	3.84419
ND-NCP EMSA (lyase domain)			Gap-NCP-4.5 EMSA (lyase domain)
	Kd (nM)			Kd (nM)
Replicate 1	322		Replicate 1	139
Replicate 2	516		Replicate 2	107
Replicate 3	513		Replicate 3	129
Average	450.333		Average	125
StdError	64.1725		StdError	9.45163

## Sheet: SFig. 1b Quant.
Gap-DNA ST Kinetics		Gap-DNA ST Kinetics		Gap-DNA ST Kinetics		Gap-DNA ST Kinetics				Gap-NCP-5.5 ST Kinetics		Gap-NCP-5.5 ST Kinetics		Gap-NCP-5.5 ST Kinetics		Gap-NCP-5.5 ST Kinetics
Replicate 1		Replicate 2		Replicate 3		Combined				Replicate 1		Replicate 2		Replicate 3		Combined
Time (seconds)	Product (nM)	Time (seconds)	Product (nM)	Time (seconds)	Product (nM)	Time (seconds)	Average Product (nM)	StdDev		Time (seconds)	Product (nM)	Time (seconds)	Product (nM)	Time (seconds)	Product (nM)	Time (seconds)	Average Product (nM)	StdDev
0	0	0	0	0	0	0	0	0		0	0	0	0	0	0	0	0	0
3	54.8297	3	52.5992	3	47.8206	3	51.7498	3.58093		3	12.8201	3	10.1499	3	18.6012	3	13.857	4.32001
5	57.7959	5	53.2226	5	51.3534	5	54.124	3.31449		5	16.1475	5	17.2357	5	28.6102	5	20.6645	6.90269
7	61.5165	7	59.5036	7	66.7837	7	62.6013	3.75933		7	52.9792	7	56.9042	7	35.1428	7	48.3421	11.5982
10	66.1435	10	62.5027	10	68.3732	10	65.6731	2.96334		10	55.1626	10	60.3031	10	66.8099	10	60.7585	5.837
30	72.8251	30	72.4105	30	66.0682	30	70.4346	3.7871		30	59.6993	30	69.456	30	70.6745	30	66.61	6.01569
60	72.9962	60	68.8847	60	60.9893	60	67.6234	6.10203		60	62.1037	60	65.0951	60	80.8796	60	69.3595	10.0882
180	73.4623	180	74.8061	180	76.5212	180	74.9299	1.53319		180	75.2805	180	76.6211	180	82.1396	180	78.0138	3.63545
300	76.4942	300	77.0095	300	81.6138	300	78.3725	2.81884		300	76.9317	300	88.3883	300	78.5778	300	81.2993	6.19421
600	77.286	600	85.1833	600	76.3859	600	79.6184	4.84034		600	78.9484	600	88.4972	600	80.1851	600	82.5436	5.19297
Gap-NCP-4.5 ST Kinetics		Gap-NCP-4.5 ST Kinetics		Gap-NCP-4.5 ST Kinetics		Gap-NCP-4.5 ST Kinetics				Gap-NCP-3.5 ST Kinetics		Gap-NCP-3.5 ST Kinetics		Gap-NCP-3.5 ST Kinetics		Gap-NCP-3.5 ST Kinetics
Replicate 1		Replicate 2		Replicate 3		Combined				Replicate 1		Replicate 2		Replicate 3		Combined
Time (seconds)	Product (nM)	Time (seconds)	Product (nM)	Time (seconds)	Product (nM)	Time (seconds)	Average Product (nM)	StdDev		Time (seconds)	Product (nM)	Time (seconds)	Product (nM)	Time (seconds)	Product (nM)	Time (seconds)	Average Product (nM)	StdDev
0	0	0	0	0	0	0	0	0		0	0	0	0	0	0	0	0	0
10	5.45602	10	2.51789	10	2.40099	10	3.4583	1.73106		10	3.38556	10	9.72435	10	2.51988	10	5.20993	3.93349
30	28.3302	30	29.7252	30	17.8059	30	25.2871	6.51635		30	14.5692	30	16.6149	30	1.26807	30	10.8174	8.33296
60	45.1518	60	43.7324	60	17.0337	60	35.306	15.8402		60	20.5199	60	21.4127	60	1.75216	60	14.5616	11.1023
120	58.3516	120	62.6627	120	62.873	120	61.2958	2.55186		120	33.2157	120	34.9613	120	19.4582	120	29.2117	8.49181
180	65.2381	180	82.6681	180	72.542	180	73.4827	8.75297		180	39.8986	180	41.1041	180	41.9048	180	40.9691	1.00988
240	70.5433	240	86.6145	240	84.7248	240	80.6275	8.78414		240	46.789	240	49.5147	240	48.2651	240	48.1896	1.36443
300	70.3287	300	93.6291	300	89.6973	300	84.5517	12.4734		300	47.2538	300	54.6691	300	50.7519	300	50.8916	3.70961
600	80.3959	600	93.512	600	91.0147	600	88.3075	6.96452		600	58.3365	600	56.7628	600	65.5875	600	60.2289	4.70685
1800	81.3512	1800	86.2087	1800	85.2353	1800	84.2651	2.56998		1800	67.8595	1800	68.9236	1800	64.7226	1800	67.1686	2.1841
3600	87.2409	3600	88.0388	3600	90.0707	3600	88.4502	1.45906		3600	69.9977	3600	74.0475	3600	74.5813	3600	72.8755	2.50647
Gap-NCP-2.5 ST Kinetics		Gap-NCP-2.5 ST Kinetics		Gap-NCP-2.5 ST Kinetics		Gap-NCP-2.5 ST Kinetics				Gap-NCP-1.5 ST Kinetics
Replicate 1		Replicate 2		Replicate 3		Combined				Replicate 1
Time (seconds)	Product (nM)	Time (seconds)	Product (nM)	Time (seconds)	Product (nM)	Time (seconds)	Average Product (nM)	StdDev		Time (seconds)	Product (nM)
0	0	0	0	0	0	0	0	0		0	0
30	9.62294	30	2.03562	30	5.62491	30	5.76116	3.09901		10800	7.9623
60	17.576	60	19.5045	60	16.5935	60	17.8913	1.48091		14400	8.44327
120	29.2287	120	27.3725	120	18.8279	120	25.143	5.54729		18000	7.33918
180	32.4052	180	35.0928	180	25.7251	180	31.0744	4.82355		21600	11.1882
240	32.558	240	38.7589	240	38.2718	240	36.5296	3.44812		25200	12.7896
300	38.221	300	39.3607	300	41.1953	300	39.5923	1.50064		28800	10.7503
600	47.2731	600	55.4776	600	53.3973	600	52.0493	4.26508		32400	10.655
1800	65.8478	1800	72.5873	1800	83.6027	1800	74.0126	8.96287		36000	9.55082
3600	80.3037	3600	85.0092	3600	87.2056	3600	84.1728	3.52618		39600	13.1197
7200	85.777	7200	88.2675	7200	95.1972	7200	89.7472	4.88129		43200	9.71416
10800	83.0572	10800	92.5748	10800	87.336	10800	87.656	4.76688
Gap-NCP-4.5+2 ST Kinetics		Gap-NCP-4.5+2 ST Kinetics		Gap-NCP-4.5+2 ST Kinetics		Gap-NCP-4.5+2 ST Kinetics				Gap-NCP-4.5+3 ST Kinetics		Gap-NCP-4.5+3 ST Kinetics		Gap-NCP-4.5+3 ST Kinetics		Gap-NCP-4.5+3 ST Kinetics
Replicate 1		Replicate 2		Replicate 3		Combined				Replicate 1		Replicate 2		Replicate 3		Combined
Time (seconds)	Product (nM)	Time (seconds)	Product (nM)	Time (seconds)	Product (nM)	Time (seconds)	Average Product (nM)	StdDev		Time (seconds)	Product (nM)	Time (seconds)	Product (nM)	Time (seconds)	Product (nM)	Time (seconds)	Average Product (nM)	StdDev
0	0	0	0	0	0	0	0	0		0	0	0	0	0	0	0	0	0
60	4.30817	60	4.96114	60	1.46986	60	3.57972	1.85614		1800	8.25476	1800	20.0819	1800	11.9461	1800	13.4276	6.05115
300	5.38204	300	12.4536	300	10.0328	300	9.28947	3.59389		3600	14.8319	3600	25.5892	3600	15.6319	3600	18.6844	5.99316
600	7.68591	600	32.8857	600	14.9868	600	18.5195	12.966		7200	20.5125	7200	27.6293	7200	18.7738	7200	22.3052	4.69204
900	22.261	900	29.2197	900	12.4363	900	21.3057	8.43237		10800	17.2696	10800	25.814	10800	23.4249	10800	22.1695	4.40836
1800	30.5264	1800	39.6189	1800	21.4666	1800	30.5373	9.07616		14400	20.554	14400	25.884	14400	25.2107	14400	23.8829	2.90247
2700	34.2317	2700	48.2337	2700	35.9744	2700	39.48	7.63092		18000	19.7016	18000	31.5631	18000	24.7645	18000	25.3431	5.95189
3600	45.9292	3600	58.8421	3600	41.3845	3600	48.7186	9.05693		21600	25.2418	21600	32.8194	21600	28.0121	21600	28.6911	3.83415
5400	50.3777	5400	58.1126	5400	46.3924	5400	51.6276	5.95922		28800	25.0184	28800	25.4659	28800	21.3064	28800	23.9302	2.28331
7200	54.8384	7200	59.5484	7200	50.5594	7200	54.9821	4.49622		36000	26.3967	36000	24.9245	36000	24.9604	36000	25.4272	0.839787
9600	65.6652	9600	52.6071	9600	62.9573	9600	60.4099	6.89168		43200	28.4056	43200	23.3555	43200	26.725	43200	26.162	2.57168
14400	63.2067	14400	53.9575	14400	65.3798	14400	60.848	6.06547
Gap-NCP-4.5+4 ST Kinetics		Gap-NCP-4.5+4 ST Kinetics		Gap-NCP-4.5+4 ST Kinetics		Gap-NCP-4.5+4 ST Kinetics
Replicate 1		Replicate 2		Replicate 3		Combined
Time (seconds)	Product (nM)	Time (seconds)	Product (nM)	Time (seconds)	Product (nM)	Time (seconds)	Average Product (nM)	StdDev
0	0	0	0	0	0	0	0	0
1800	19.9452	1800	16.1199	1800	16.9398	1800	17.6683	2.01403
5400	23.2319	5400	23.9964	5400	21.6834	5400	22.9706	1.17843
10800	29.4284	10800	25.6391	10800	19.3009	10800	24.7894	5.11693
14400	26.0548	14400	28.1826	14400	24.1023	14400	26.1132	2.04082
18000	29.3804	18000	25.7886	18000	23.7383	18000	26.3025	2.85595
28800	32.1203	28800	27.0485	28800	22.1744	28800	27.1144	4.9733
36000	29.949	36000	26.2227	36000	30.4493	36000	28.8737	2.30941
39600	29.2221	39600	31.7069	39600	29.3353	39600	30.0881	1.40308
43200	27.4786	43200	35.894	43200	29.8834	43200	31.0853	4.33457
	Replicate 1	Replicate 2	Replicate 3	Average	StdError
Gap-DNA	0.3352	0.2611	0.289	0.2951	0.0216072
Gap-NCP-5.5	0.1211	0.1195	0.1124	0.12	0.0027
Gap-NCP-4.5	0.011	0.01169	0.008675	0.010455	0.000912017
Gap-NCP-3.5	0.004692	0.004874	0.004332	0.00463267	0.00015925
Gap-NCP-2.5	0.001523	0.001995	0.001737	0.00175167	0.000136452
Gap-NCP-1.5	ND	ND	ND	ND	ND
Gap-NCP-4.5+2	0.000309	0.0008751	0.0002313	0.0004718	0.000202894
Gap-NCP-4.5+3	0.0001488	0.0007542	0.0002567	0.000386567	0.000186437
Gap-NCP-4.5+4	0.0005572	0.0003873	0.0005174	0.0004873	5.13031e-05

## Sheet: SFig. 2b Quant.
ND-NCP EMSA		ND-NCP EMSA		ND-NCP EMSA		ND-NCP EMSA				Gap-NCP-5.5 EMSA		Gap-NCP-5.5 EMSA		Gap-NCP-5.5 EMSA		Gap-NCP-5.5 EMSA
Replicate 1		Replicate 2		Replicate 3		Combined				Replicate 1		Replicate 2		Replicate 3		Combined
Pol β Conc. (nM)	Bound NCP (nM)	Pol β Conc. (nM)	Bound NCP (nM)	Pol β Conc. (nM)	Bound NCP (nM)	Pol β Conc. (nM)	Average Bound NCP (nM)	StdDev		Pol β Conc. (nM)	Bound NCP (nM)	Pol β Conc. (nM)	Bound NCP (nM)	Pol β Conc. (nM)	Bound NCP (nM)	Pol β Conc. (nM)	Average Bound NCP (nM)	StdDev
0	0	0	0	0	0	0	0	0		0	0	0	0	0	0	0	0	0
50	1.04872	50	2.91613	50	1.26146	50	1.7421	1.02228		50	8.82893	50	7.19349	50	7.7629	50	7.92844	0.830194
100	4.4771	100	4.67	100	1.96745	100	3.70485	1.50772		100	14.0264	100	13.5637	100	13.6513	100	13.7471	0.24578
200	11.7662	200	11.3195	200	11.4298	200	11.5051	0.2327		200	16.9279	200	16.6488	200	16.7332	200	16.77	0.143151
300	12.9761	300	13.5074	300	12.8171	300	13.1002	0.361493		300	17.7012	300	17.7778	300	18.5098	300	17.9963	0.446409
400	17.3622	400	15.8823	400	15.4905	400	16.245	0.987122		400	18.3053	400	18.3785	400	18.9313	400	18.5383	0.342263
500	16.6385	500	15.7887	500	14.6509	500	15.6927	0.997271		500	19.0024	500	18.9446	500	19.1339	500	19.027	0.0969941
750	18.9627	750	17.5039	750	16.3878	750	17.6181	1.29128		750	19.4981	750	18.2823	750	19.5977	750	19.126	0.732378
1000	18.7179	1000	18.3876	1000	17.3894	1000	18.165	0.691663		1000	19.7258	1000	19.5814	1000	19.2714	1000	19.5262	0.232172
5000	20	5000	20	5000	20	5000	20	0		5000	20	5000	20	5000	20	5000	20	0
Gap-NCP-4.5 EMSA		Gap-NCP-4.5 EMSA		Gap-NCP-4.5 EMSA		Gap-NCP-4.5 EMSA				Gap-NCP-3.5 EMSA		Gap-NCP-3.5 EMSA		Gap-NCP-3.5 EMSA		Gap-NCP-3.5 EMSA
Replicate 1		Replicate 2		Replicate 3		Combined				Replicate 1		Replicate 2		Replicate 3		Combined
Pol β Conc. (nM)	Bound NCP (nM)	Pol β Conc. (nM)	Bound NCP (nM)	Pol β Conc. (nM)	Bound NCP (nM)	Pol β Conc. (nM)	Average Bound NCP (nM)	StdDev		Pol β Conc. (nM)	Bound NCP (nM)	Pol β Conc. (nM)	Bound NCP (nM)	Pol β Conc. (nM)	Bound NCP (nM)	Pol β Conc. (nM)	Average Bound NCP (nM)	StdDev
0	0	0	0	0	0	0	0	0		0	0	0	0	0	0	0	0	0
50	6.38442	50	5.94639	50	7.10874	50	6.47985	0.587023		50	4.89142	50	10.8274	50	6.13431	50	7.28437	3.13064
100	8.99916	100	9.69908	100	6.701	100	8.46641	1.56844		100	8.655	100	6.5696	100	11.0849	100	8.76982	2.25982
200	14.8371	200	14.2303	200	15.0656	200	14.711	0.431706		200	12.5985	200	13.6238	200	15.2828	200	13.835	1.35457
300	16.6866	300	14.6354	300	16.3468	300	15.8896	1.0994		300	12.7888	300	14.7979	300	16.8723	300	14.8197	2.04183
400	17.3167	400	16.0412	400	15.7359	400	16.3646	0.838535		400	14.3247	400	15.8245	400	17.0185	400	15.7226	1.34981
500	16.8057	500	17.3321	500	18.2178	500	17.4519	0.713633		500	16.7879	500	18.4159	500	18.1415	500	17.7818	0.871582
750	18.2861	750	18.5184	750	18.2953	750	18.3666	0.131559		750	17.777	750	18.2015	750	18.7598	750	18.2461	0.492887
1000	18.7589	1000	18.7381	1000	18.5038	1000	18.6669	0.141624		1000	18.8447	1000	18.9787	1000	19.1079	1000	18.9771	0.131636
5000	20	5000	20	5000	20	5000	20	0		5000	20	5000	20	5000	20	5000	20	0
Gap-NCP-2.5 EMSA		Gap-NCP-2.5 EMSA		Gap-NCP-2.5 EMSA		Gap-NCP-2.5 EMSA				Gap-NCP-1.5 EMSA		Gap-NCP-1.5 EMSA		Gap-NCP-1.5 EMSA		Gap-NCP-1.5 EMSA
Replicate 1		Replicate 2		Replicate 3		Combined				Replicate 1		Replicate 2		Replicate 3		Combined
Pol β Conc. (nM)	Bound NCP (nM)	Pol β Conc. (nM)	Bound NCP (nM)	Pol β Conc. (nM)	Bound NCP (nM)	Pol β Conc. (nM)	Average Bound NCP (nM)	StdDev		Pol β Conc. (nM)	Bound NCP (nM)	Pol β Conc. (nM)	Bound NCP (nM)	Pol β Conc. (nM)	Bound NCP (nM)	Pol β Conc. (nM)	Average Bound NCP (nM)	StdDev
0	0	0	0	0	0	0	0	0		0	0	0	0	0	0	0	0	0
50	6.04672	50	6.65119	50	5.31019	50	6.0027	0.671582		50	0.936217	50	7.09805	50	6.05678	50	4.69702	3.2983
100	8.38595	100	12.3592	100	8.40058	100	9.71523	2.28973		100	9.03363	100	8.35774	100	7.55744	100	8.31627	0.738968
200	13.5007	200	15.4787	200	14.1163	200	14.3652	1.01226		200	11.6165	200	14.5447	200	10.3557	200	12.1723	2.14911
300	15.0292	300	17.0127	300	14.9854	300	15.6758	1.15805		300	15.8711	300	18.0455	300	13.9641	300	15.9602	2.04218
400	16.6319	400	17.7339	400	15.7764	400	16.7141	0.981313		400	16.4993	400	18.6648	400	14.7602	400	16.6414	1.95614
500	18.1868	500	18.6317	500	17.8865	500	18.235	0.374902		500	17.3695	500	19.3826	500	16.0558	500	17.6026	1.6756
750	19.4087	750	19.3011	750	18.4113	750	19.0404	0.547462		750	18.2322	750	19.5631	750	17.8034	750	18.5329	0.917555
1000	19.7329	1000	19.594	1000	18.712	1000	19.3463	0.553675		1000	18.0304	1000	19.823	1000	18.9649	1000	18.9394	0.896559
5000	20	5000	20	5000	20	5000	20	0		5000	20	5000	20	5000	20	5000	20	0
Gap-NCP-4.5+2 EMSA		Gap-NCP-4.5+2 EMSA		Gap-NCP-4.5+2 EMSA		Gap-NCP-4.5+2 EMSA				Gap-NCP-4.5+3 EMSA		Gap-NCP-4.5+3 EMSA		Gap-NCP-4.5+3 EMSA		Gap-NCP-4.5+3 EMSA
Replicate 1		Replicate 2		Replicate 3		Combined				Replicate 1		Replicate 2		Replicate 3		Combined
Pol β Conc. (nM)	Bound NCP (nM)	Pol β Conc. (nM)	Bound NCP (nM)	Pol β Conc. (nM)	Bound NCP (nM)	Pol β Conc. (nM)	Average Bound NCP (nM)	StdDev		Pol β Conc. (nM)	Bound NCP (nM)	Pol β Conc. (nM)	Bound NCP (nM)	Pol β Conc. (nM)	Bound NCP (nM)	Pol β Conc. (nM)	Average Bound NCP (nM)	StdDev
0	0	0	0	0	0	0	0	0		0	0	0	0	0	0	0	0	0
50	3.96511	50	4.92324	50	5.67275	50	4.8537	0.855941		50	6.48086	50	4.79338	50	6.32971	50	5.86798	0.933699
100	9.14148	100	5.81843	100	5.21459	100	6.72484	2.11454		100	8.89362	100	8.1032	100	7.41757	100	8.13813	0.738646
200	11.8301	200	11.5139	200	15.3418	200	12.8953	2.12469		200	11.875	200	10.4664	200	10.1048	200	10.8154	0.935253
300	15.0237	300	14.4783	300	12.4864	300	13.9961	1.33565		300	15.6559	300	15.6113	300	14.0326	300	15.0999	0.924583
400	17.329	400	16.6509	400	16.5208	400	16.8336	0.433961		400	16.4298	400	16.7605	400	14.3918	400	15.8607	1.28283
500	17.6247	500	18.1915	500	16.2818	500	17.366	0.980783		500	17.7343	500	16.5827	500	14.8279	500	16.3817	1.46361
750	18.9402	750	18.4801	750	17.1134	750	18.1779	0.950124		750	18.7845	750	17.336	750	16.6677	750	17.5961	1.08207
1000	19.4312	1000	18.7964	1000	17.7012	1000	18.643	0.875183		1000	19.1482	1000	18.6885	1000	18.133	1000	18.6566	0.508343
5000	20	5000	20	5000	20	5000	20	0		5000	20	5000	20	5000	20	5000	20	0
Gap-NCP-4.5+4 EMSA		Gap-NCP-4.5+4 EMSA		Gap-NCP-4.5+4 EMSA		Gap-NCP-4.5+4 EMSA
Replicate 1		Replicate 2		Replicate 3		Combined
Pol β Conc. (nM)	Bound NCP (nM)	Pol β Conc. (nM)	Bound NCP (nM)	Pol β Conc. (nM)	Bound NCP (nM)	Pol β Conc. (nM)	Average Bound NCP (nM)	StdDev
0	0	0	0	0	0	0	0	0
50	5.06907	50	6.30915	50	5.16472	50	5.51431	0.690006
100	9.23065	100	8.94918	100	8.44049	100	8.87344	0.400488
200	16.0833	200	12.6341	200	14.2488	200	14.3221	1.72575
300	17.2543	300	15.6211	300	16.9543	300	16.6099	0.869335
400	18.2062	400	16.6289	400	18.1117	400	17.6489	0.884656
500	18.5109	500	17.1513	500	17.615	500	17.7591	0.691138
750	19.3953	750	18.6928	750	19.2087	750	19.0989	0.363875
1000	19.5017	1000	18.7724	1000	19.3888	1000	19.221	0.39257
5000	20	5000	20	5000	20	5000	20	0
	Replicate 1	Replicate 2	Replicate 3	Average	StdError
ND-NCP	207	199	245	217	14.1892
Gap-NCP-5.5	46	55	52	51	2.64575
Gap-NCP-4.5	91	100	104	98.3333	3.84419
Gap-NCP-3.5	141	92	79	104	18.8768
Gap-NCP-2.5	118	70	115	101	15.5242
Gap-NCP-1.5	149	94	156	133	19.6044
Gap-NCP-4.5+2	134	160	135	143	8.5049
Gap-NCP-4.5+3	115	141	154	136.667	11.4649
Gap-NCP-4.5+4	94	110	108	104	5.03322

## Sheet: SFig. 10b Quant
ND-NCP EMSA (lyase domain)		ND-NCP EMSA (lyase domain)		ND-NCP EMSA (lyase domain)		ND-NCP EMSA (lyase domain)
Replicate 1		Replicate 2		Replicate 3		Combined
Pol β Conc. (nM)	Bound NCP (nM)	Pol β Conc. (nM)	Bound NCP (nM)	Pol β Conc. (nM)	Bound NCP (nM)	Pol β Conc. (nM)	Average Bound NCP (nM)	StdDev
0	0	0	0	0	0	0	0	0
50	3.85109	50	2.86498	50	3.6235	50	3.44652	0.516325
100	6.50498	100	3.84123	100	4.55465	100	4.96695	1.37891
200	4.79232	200	6.61385	200	6.23805	200	5.88141	0.96171
400	14.1777	400	7.28194	400	10.8189	400	10.7595	3.44827
600	12.8099	600	12.1767	600	10.5542	600	11.8469	1.16344
800	15.6919	800	14.376	800	12.3489	800	14.139	1.68405
1000	18.9154	1000	15.6104	1000	14.0166	1000	16.1808	2.49869
2500	20	2500	18.7337	2500	20	2500	19.5779	0.731113
5000	20	5000	20	5000	20	5000	20	0
Gap-NCP-4.5 EMSA (lyase domain)		Gap-NCP-4.5 EMSA (lyase domain)		Gap-NCP-4.5 EMSA (lyase domain)		Gap-NCP-4.5 EMSA (lyase domain)
Replicate 1		Replicate 2		Replicate 3		Combined
Pol β Conc. (nM)	Bound NCP (nM)	Pol β Conc. (nM)	Bound NCP (nM)	Pol β Conc. (nM)	Bound NCP (nM)	Pol β Conc. (nM)	Average Bound NCP (nM)	StdDev
0	0	0	0	0	0	0	0	0
50	4.31651	50	6.42143	50	3.69594	50	4.81129	1.42853
100	7.23253	100	8.06074	100	9.10403	100	8.13243	0.937805
200	12.9191	200	14.0386	200	14.7024	200	13.8867	0.901283
400	16.2945	400	17.4311	400	13.4551	400	15.7269	2.04786
600	17.2404	600	17.359	600	16.3961	600	16.9985	0.525065
800	18.1612	800	19.1761	800	18.6886	800	18.6753	0.507596
1000	18.9707	1000	19.0158	1000	19.4597	1000	19.1487	0.270232
2500	19.298	2500	20	2500	20	2500	19.766	0.405296
5000	20	5000	20	5000	20	5000	20	0
